# Supplementary material for: Application of a Physiologically Based Pharmacokinetic Model to Predict Cefazolin and Cefuroxime Disposition in Obese Pregnant Women Undergoing Caesarean Section
Source: Pharmaceutics. 2022 May 30;14(6):1162. doi: 10.3390/pharmaceutics14061162 (PMC9229966; doi:10.3390/pharmaceutics14061162)
Supplement: Supplementary file 1 [file pharmaceutics-14-01162-s001.zip]

Archive with 1 entries (1 files):
- pharmaceutics-1726304-supplementary.pdf
